# Supplementary material for: Genetic diversity of human head lice and molecular detection of associated bacterial pathogens in Democratic Republic of Congo
Source: Parasit Vectors. 2019 Jun 7;12:290. doi: 10.1186/s13071-019-3540-6 (PMC6555951; doi:10.1186/s13071-019-3540-6)
Supplement: Supplementary file 1 — Additional file 1. Geographical occurrences and frequencies of cytb haplotypes of human head and body lice. [file 13071_2019_3540_MOESM1_ESM.xls]

## Sheet: Table S1. Cytb
Additional file 1: Table S1. Geographical occurrences and frequencies of cytb haplotypes of human head and body lice.
Haplotypes	Africa													Asia												Europe					Oceania			America												Total	Accession number	Head or Body
	Algeria	Burundi	Ethiopia	Kenya	Madagascar	Rwanda	Senegal	Egypt	South Africa	Mali	DR Congo	CongoBraz	Niger	China	Iran	Japan	Laos	Mongolia	Nepal	Phillippines	Russia	Taiwan	Yemen	Pakistan	Israel	France	Germany	Hungary	Portugal	United Kingdom	Australia	New Zelande	Papua-new-guinea	Colombia	Amazonia	Brazil	Canada	Ecuador	Honduras	Mexico	Panama	Peru	USA	Chille	Argentina
A1					1																																									1	KM579538	B
A2																					1																									1	KM579539	B
A3																																										1				1	KM579540	B
A4																																											4			4	KM579541	B
A5		18	21	7	17	13		91			16	24			2		1	1	45	5	27		1	9	7	69	4	10	4		38	10	17	2	1	10		1	3	1	1	9	34	1		520	KM579542	H&B
A6			3																																											3	KM579543	B
A7																																										1				1	KM579544	B
A8																					1						2																			3	KM579545	B
A9			1																																											1	KM579546	B
A10																			20																											20	KM579547	B
A11																10																														10	KM579548	B
A12																																	1				7			8						16	KM579549	H&B
A13														6				5																												11	KM579550	H&B
A14																					1																									1	KM579551	H&B
A16																				9											9															18	KM579552	H
A17	2						6					64								1						5				4	10	6											8			106	KM579553	H&B
A18																																			2											2	KM579554	H
A19																						1																								1	KM579555	H
A45																			1																											1	KM579566	B
A55																									4																					4	KX232678	H
A56																									1																					1	KX232679	H
A57												5																																		5	KX444540	H
A58												4																																		4	KX444541	H
A59												1																																		1	KX444542	H
A60																										5																				5	MF672001	H
A61																										2																				2	MF672002	H
A62																										1																				1	MF672003	H
A66											7																																			7	MH230928	H
A67											2																																			2	MH230927	H
A68											2																																			2	MH230926	H
A69											1																																			1	MH230925	H
B31																										1																				1	KX249763	H
B32																																							1							1	KM579556	H
B33																																							5	1			16			22	KM579557	H
B34																																											2			2	KM579558	H
B36	24								59																8	22	3			28									1				20	1		166	KM579559	H
B45																										1																				1	KX249764	H
B37																																							1							1	KX249776	H
B38																																							1							1	KX249777	H
B39																										4																				4	MF672004	H
B54																																			19											19	MH429039	H
C40			1																																											1	KM579561	H
C41																			17					79		2																				98	KM579562	H
C42			7																																											7	KM579563	H
C43			1																																											1	KM579564	H
C44			51																																											51	KM579565	H
C51																										1																				1	KX249765	H
C45																								1																						1	KX249778	H
C74												32																																		32	KX444547	H
C75												6																																		6	KX444548	H
C76												3																																		3	KX444549	H
C77												2																																		2	KX444550	H
C78												1																																		1	KX444551	H
C79												1																																		1	KX444552	H
E39							5			14																																				19	KM579560	H
E46										22																																				22	KX249780	H
E47										15																																				15	KX249781	H
E48										15																																				15	KY937987	H
E49										2																																				2	KY937988	H
E50										1																																				1	KY937989	H
E51										1																																				1	KY937990	H
E52													3																																	3	MH429047	H
E53													32																																	32	MH429048	H
E54													1																																	1	MH429049	H
E55													1																																	1	MH429050	H
E56																										9																				9	MF672005	H
E57																										3																				3	MF672006	H
E58																										1																				1	MF672007	H
E59																										7																				7	MF672008	H
E60																										1																				1	MF672009	H
E61																										1																				1	MF672010	H
E62											10																																			10	MH230921	H
E63																										4																				4	MG759552	H
E64																										2																				2	MG759553	H
E65																										1																				1	MG759554	H
E66																										1																				1	MG759555	H
E67																										1																				1	MG759556	H
D60											5	3																																		8	KX249766	B
D61											2																																			2	KX249767	B
D62											2																																			2	KX249768	B
D63											3																																			3	KX249769	H
D64											2																																			2	KX249770	H
D65											5	11																																		16	KX249771	H
D66											4																																			4	KX249772	H
D67											7																																			7	KX249773	H
D68			1																																											1	KX249779	H
D69			3																																											3	KX249774	B
D70			1																																											1	KX249775	H
D71												4																																		4	KX444544	H
D72												1																																		1	KX444545	H
D73												2																																		2	KX444546	H
D74												4																																		4	MH230924	H
D75												1																																		1	MH230923	H
D76												8																																		8	MH230922	H
	26	18	90	7	18	13	11	91	59	70	68	177	37	6	2	10	1	6	83	15	30	1	1	89	20	144	9	10	4	32	57	16	18		22	10	7	1	12	10	1	11	84	2		1401
